# Supplementary material for: Genomic Analysis of Highly Virulent Georgia 2007/1 Isolate of African Swine Fever Virus
Source: Emerg Infect Dis. 2011 Apr;17(4):599–605. doi: 10.3201/eid1704.101283 (PMC3379899; doi:10.3201/eid1704.101283)
Supplement: Technical Appendix — Open reading frames of African swine fever virus. [file 10-1283-Techapp.xls]

## Sheet: Everything
Article DOI: 10.3201/eid1704.101283
Genomic Analysis of Highly Virulent Isolate of African Swine Fever Virus
Technical Appendix
Open reading frames (ORFs) of African swine fever virus (ASFV). IAP, inhibitor of apoptosis protein.
Gene number	Genbank name	Ortholog group name	ORF start	ORF stop	ORF strandedness	No. aa	Conserved	Features
ASFV-Georgia_3-001	MGF_360-1L	360 Multigene	1934	852	-	360
ASFV-Georgia_3-002	MGF_360-2L	360 Multigene	3108	2020	-	362
ASFV-Georgia_3-003	KP177R	Structural protein p22	3212	3781	+	189	+
ASFV-Georgia_3-004	L83L	Unknown (BA71V-L83L)	4162	3917	-	81	+	Malawi/Kenya somewhat divergent.
ASFV-Georgia_3-005	L60L	Unknown (Pretorisuskop-L60L)	4421	4263	-	52		Only present in Georgia/Benin/Pretorisuskop/OURT88_3. Benin/OURT88_3 100% identity.
ASFV-Georgia_3-006	MGF_360-3L	360 Multigene	5650	4580	-	356	+
ASFV-Georgia_3-007	MGF_110-1L	110 Multigene	6684	6040	-	214	+
ASFV-Georgia_3-008	MGF_110-2L	110 Multigene	7178	6864	-	104
ASFV-Georgia_3-009	MGF_110-3L	110 Multigene	7649	7275	-	124		Only present in Georgia/Kenya/Mkuzi
ASFV-Georgia_3-010	MGF_110-4L	110 Multigene	8335	7961	-	124
ASFV-Georgia_3-011	MGF_110-5L/6L	110 Multigene	9140	8523	-	205
ASFV-Georgia_3-012	MGF_110-7L	110 Multigene	9760	9347	-	137
ASFV-Georgia_3-013	MGF_110-8L	110 Multigene	10870	10487	-	127
ASFV-Georgia_3-014	MGF_100-1R	100 Multigene	11088	11462	+	124		Georgia/Tengani 100% identity, Malawi/Kenya more divergent.
ASFV-Georgia_3-015	MGF_110-9L	110 Multigene	12493	11621	-	290
ASFV-Georgia_3-016	MGF_110-11L	110 Multigene	13143	12784	-	119
ASFV-Georgia_3-017	MGF_110-14L	110 Multigene	13603	13253	-	116
ASFV-Georgia_3-018	MGF_110-12L	110 Multigene	14151	13792	-	119
ASFV-Georgia_3-019	MGF_110-13L	110 Multigene	15061	14237	-	274
ASFV-Georgia_3-020	MGF_360-4L	360 Multigene	16405	15242	-	387
ASFV-Georgia_3-021	MGF_360-6L	360 Multigene	18349	17222	-	375
ASFV-Georgia_3-022	X69R	Unknown (BA71V-X69R)	19227	19436	+	69	+
ASFV-Georgia_3-023	MGF_300-1L	300 Multigene	20539	19733	-	268	+
ASFV-Georgia_3-024	MGF_300-4L	300 Multigene	22929	21937	-	330	+
ASFV-Georgia_3-025	MGF_360-8L	360 Multigene	24001	23042	-	319	+
ASFV-Georgia_3-026	MGF_360-9L	360 Multigene	25215	24163	-	350	+
ASFV-Georgia_3-027	MGF_360-10L	360 Multigene	26438	25401	-	345
ASFV-Georgia_3-028	MGF_360-11L	360 Multigene	27526	26465	-	353
ASFV-Georgia_3-029	MGF_505-1R	505 Multigene	27734	29329	+	531
ASFV-Georgia_3-030	MGF_360-12L	360 Multigene	30434	29382	-	350
ASFV-Georgia_3-031	MGF_360-13L	360 Multigene	31656	30595	-	353
ASFV-Georgia_3-032	MGF_360-14L	360 Multigene	32913	31840	-	357
ASFV-Georgia_3-033	MGF_505-2R	505 Multigene	33119	34699	+	526
ASFV-Georgia_3-034	MGF_505-3R	505 Multigene	34786	35628	+	280	+
ASFV-Georgia_3-035	MGF_505-4R	505 Multigene	35796	37316	+	506	+
ASFV-Georgia_3-036	MGF_505-5R	505 Multigene	37345	38841	+	498	+
ASFV-Georgia_3-037	MGF_505-6R	505 Multigene	39041	40618	+	525
ASFV-Georgia_3-038	MGF_505-7R	505 Multigene	40747	42330	+	527	+
ASFV-Georgia_3-039	MGF_505-9R	505 Multigene	42633	44153	+	506	+
ASFV-Georgia_3-040	MGF_505-10R	505 Multigene	44564	46192	+	542	+
ASFV-Georgia_3-041	A224L	IAP homolog	46983	46309	-	224	+	All highly conserved, >90% identity
ASFV-Georgia_3-042	A104R	Histone-like structural protein	47343	47657	+	104	+	100% identical across all isolates except Warmbaths and Warthog
ASFV-Georgia_3-043	A240L	Thymidylate kinase	48364	47654	-	236	+	All isolates except Kenya and Malawi very similar (>89% identical) Malawi and Kenya are highly divergent.
ASFV-Georgia_3-044	A118R	Unknown (BA71V-A118R)	48276	48458	+	38
ASFV-Georgia_3-045	A151R	CXXC motif, component of redox pathway	48651	49127	+	158	+
ASFV-Georgia_3-046	MGF_360-15R	360 Multigene	49366	50235	+	289	+
ASFV-Georgia_3-047	A238L	IkB-like protein	51151	50471	-	226	+	Some divergence.
ASFV-Georgia_3-048	A859L	Helicase (BA71V-A859L)	53777	51201	-	858	+	Georgia/Kenya/Malawi Quite divergent, others have >90% identity
ASFV-Georgia_3-049	A179L	bcl-2-bax homolog	54318	53779	-	179	+	Georgia/Mkuzi/OURT88_3/Ba71v 100% identity. Pretorisuskop/Tengani/Warmbaths/Warthog 100% identity. All are highly conserved.
ASFV-Georgia_3-050	A137R	Unknown (BA71V-A137R)	54551	54964	+	137	+	Kenya more divergent than others.
ASFV-Georgia_3-051	F317L	Unknown (BA71V-F317L)	55950	54997	-	317	+	All have high identity to each other
ASFV-Georgia_3-052	F334L	Ribonucleotide reductase small subunit	56979	55975	-	334	+	All have high identity to each other
ASFV-Georgia_3-053	F778R	Ribonucleotide reductase small subunit	57000	59336	+	778	+	All have high identity to each other
ASFV-Georgia_3-054	F165R	Ribonucleotide reductase small subunit	59369	59866	+	165	+	All have high identity to each other
ASFV-Georgia_3-055	F1055L	Ribonucleotide reductase small subunit	62999	59853	-	1048	+	All have high identity to each other
ASFV-Georgia_3-056	K205R	Ribonucleotide reductase small subunit	63193	63810	+	205	+
ASFV-Georgia_3-057	K78R	Ribonucleotide reductase small subunit	63895	64131	+	78	+	Georgia/Benin/OURT88_3/Ba71v 100% identity. Malawi/Kenya somewhat divergent.
ASFV-Georgia_3-058	K196R	Ribonucleotide reductase small subunit	64128	64718	+	196	+	Mkuzi/Benin/OURT88_3/Ba71v 100% identity
ASFV-Georgia_3-059	K145R	Ribonucleotide reductase small subunit	64734	65171	+	145	+	Georgia/Mkuzi/Tengani/Warmbaths/Warthogs/Benin/OURT88_3/Ba71v 100% identity.
ASFV-Georgia_3-060	K421R	Ribonucleotide reductase small subunit	65205	66473	+	422	+
ASFV-Georgia_3-061	EP1242L	Ribonucleotide reductase small subunit	70242	66514	-	1242	+
ASFV-Georgia_3-062	EP84R	Ribonucleotide reductase small subunit	70321	70575	+	84	+
ASFV-Georgia_3-063	EP424R	Ribonucleotide reductase small subunit	70611	71867	+	418	+
ASFV-Georgia_3-064	EP152R	Ribonucleotide reductase small subunit	72362	72820	+	152	+
ASFV-Georgia_3-065	EP153R	Ribonucleotide reductase small subunit	72823	73299	+	158		Benin/Ba71v/OURT88_3 100% identity. All others highly divergent. For example Maximimum identity with Georgia is Warthog 79.75% (minimum is Warmbaths 54.86% identity)
ASFV-Georgia_3-066	EP402R	Ribonucleotide reductase small subunit	73369	74451	+	360		Benin/Ba71v 100% identity. All others highly divergent. For example Maximimum identity with Georgia is Malawi 86.07% (minimum is Tengani 65.82% identity)
ASFV-Georgia_3-067	EP364R	Ribonucleotide reductase small subunit	74521	75630	+	369	+
ASFV-Georgia_3-068	M1249L	Ribonucleotide reductase small subunit	79443	75694	-	1249	+
ASFV-Georgia_3-069	M448R	Ribonucleotide reductase small subunit	79483	80829	+	448	+
ASFV-Georgia_3-070	C129R	Ribonucleotide reductase small subunit	80916	81305	+	129	+
ASFV-Georgia_3-071	C84L	Ribonucleotide reductase small subunit	81592	81353	-	79	+	Georgia highly divergent from other isolates, only 63.49-77.22% identity
ASFV-Georgia_3-072	C717R	Ribonucleotide reductase small subunit	82085	84238	+	717	+	Georgia/Benin/OURT88_3/Ba71v 100% identity, Warmbaths/Warthog 100% identity
ASFV-Georgia_3-073	C122R	Ribonucleotide reductase small subunit	84225	84542	+	105	+	Georgia/OURT88_3/Mkuzi/Benin 100% identity, Pretorisuskop/Kenya/Malawi/Tengani/Warmbaths/Warthog 100% identity,
ASFV-Georgia_3-074	C257L	Ribonucleotide reductase small subunit	85728	84955	-	103	+
ASFV-Georgia_3-075	C475L	Ribonucleotide reductase small subunit	87133	85706	-	475	+
ASFV-Georgia_3-076	C315R	Ribonucleotide reductase small subunit	87186	88133	+	315	+	Georgia/Mkuzi/Benin/OURT88_3/Ba71v 100% identity, Warmbaths/Warthog 100% identity
ASFV-Georgia_3-077	C147L	Ribonucleotide reductase small subunit	88644	88201	-	147	+
ASFV-Georgia_3-078	C62L	Ribonucleotide reductase small subunit	88661	89029	+	122	+	Georgia/Mkuzi/Benin/OURT88_3/Ba71v 100% identity
ASFV-Georgia_3-079	C962R	Ribonucleotide reductase small subunit	89074	91962	+	962	+
ASFV-Georgia_3-080	B962L	Ribonucleotide reductase small subunit	94988	92100	-	962	+	All highly conserved, >90% identity
ASFV-Georgia_3-081	B119L	Ribonucleotide reductase small subunit	95307	94948	-	119	+	Benin/Ba71v/Georgia 100% identical
ASFV-Georgia_3-082	B318L	Ribonucleotide reductase small subunit	96244	95288	-	318	+	All highly conserved, >90% identity
ASFV-Georgia_3-083	B438L	Ribonucleotide reductase small subunit	97527	96211	-	438	+	All highly conserved, >90% identity
ASFV-Georgia_3-084	B169L	Ribonucleotide reductase small subunit	98034	97540	-	164	+	All highly conserved, >90% identity
ASFV-Georgia_3-085	B475L	Ribonucleotide reductase small subunit	99478	98051	-	475	+	All highly conserved, >90% identity
ASFV-Georgia_3-086	B354L	Ribonucleotide reductase small subunit	100677	99613	-	354	+	Tengani/ Georgia 100% identity, Malawi/Mkuzi/OURT88_3/Benin/Ba71v 100% identity
ASFV-Georgia_3-087	B602L	Ribonucleotide reductase small subunit	102280	100688	-	530	+C64
ASFV-Georgia_3-088	B385R	Ribonucleotide reductase small subunit	102335	103492	+	385	+	OURT88_3/Mkuzi/Warmbaths/Georgia/Benin/Ba71v 100% identity
ASFV-Georgia_3-089	B646L	Ribonucleotide reductase small subunit	105529	103589	-	646	+	Georgia/Tengani/Pretorisuskop/Warmbaths 100% identity, Benin/Ba71v/OURT88_3 100% identity
ASFV-Georgia_3-090	B125R	Ribonucleotide reductase small subunit	105569	105946	+	125	+	All isolates 100% identiy except Kenya/Malawi /Tengani
ASFV-Georgia_3-091	B117L	Ribonucleotide reductase small subunit	106266	105919	-	115
ASFV-Georgia_3-092	B407L	Ribonucleotide reductase small subunit	107511	106273	-	412	+	All highly conserved, >90% identity
ASFV-Georgia_3-093	B175L	Ribonucleotide reductase small subunit	108066	107539	-	175	+	Pretorisuskop/Georgia/Warthog 100% identity, OURT88_3/Ba71v/Benin 100% identity.
ASFV-Georgia_3-094	B263R	Ribonucleotide reductase small subunit	108113	108904	+	263	+	Tengani/Warmbaths/Warthog 100% identity, OURT88_3/Ba71v/Benin 100% identity.
ASFV-Georgia_3-095	B66L	Ribonucleotide reductase small subunit	109101	108901	-	66	+	All isolates 100% identiy except Kenya
ASFV-Georgia_3-096	G1340L	Ribonucleotide reductase small subunit	113129	109107	-	1340	+	All have high identity to each other
ASFV-Georgia_3-097	G1211R	Ribonucleotide reductase small subunit	113169	116789	+	1206	+	All have high identity to each other
ASFV-Georgia_3-098	CP123L	Ribonucleotide reductase small subunit	117154	116786	-	122
ASFV-Georgia_3-099	CP2475L	Ribonucleotide reductase small subunit	124689	117259	-	2476	+
ASFV-Georgia_3-100	CP204L	Ribonucleotide reductase small subunit	125374	124769	-	201	+
ASFV-Georgia_3-101	CP530R	Ribonucleotide reductase small subunit	125405	126997	+	530	+	Georgia/Tengani 100% identity, Warmbaths/Warthog/Mkuzi/Ba71v/OURT88_3 100% identity
ASFV-Georgia_3-102	CP80R	Ribonucleotide reductase small subunit	127000	127242	+	80	+	Georgia/Kenya/Malawi/Warmbaths/warthog/Tengani/Pretorisuskop 100% identity, OURT88_3/Benin/Ba71v/Mkuzi 100 Identity. 98.75% identity between groups
ASFV-Georgia_3-103	CP312R	Ribonucleotide reductase small subunit	127284	128207	+	307	+
ASFV-Georgia_3-104	O174L	Ribonucleotide reductase small subunit	128752	128228	-	174	+
ASFV-Georgia_3-105	O61R	Ribonucleotide reductase small subunit	128802	128987	+	61	+	Georgia/Pretorisuskop/Warthog/Malawi/Benin/OURT88_3/Ba71v 100% identity. Tengani/Warmbaths 100% identity.
ASFV-Georgia_3-106	NP1450L	Ribonucleotide reductase small subunit	133449	129067	-	1460	+
ASFV-Georgia_3-107	NP419L	Ribonucleotide reductase small subunit	134760	133501	-	419	+
ASFV-Georgia_3-108	NP868R	Ribonucleotide reductase small subunit	134825	137431	+	868	+
ASFV-Georgia_3-109	D250R	Ribonucleotide reductase small subunit	137488	138240	+	250	+	Georgia/Pretorisuskop/Warthog/Warmbaths/Mkuzi 100% identity. Benin/OURT88_3 100% identity.
ASFV-Georgia_3-110	D129L	Ribonucleotide reductase small subunit	138808	138419	-	129	+
ASFV-Georgia_3-111	DP79L	Ribonucleotide reductase small subunit	139120	138884	-	79		Georgia/Mkuzi/Benin/OURT88_3/Ba71v 100% identity. Pretorisuskop/Warthog 100% identity. Tengani/Warmbaths 100% identity.
ASFV-Georgia_3-112	D339L	Ribonucleotide reductase small subunit	140208	139189	-	339	+
ASFV-Georgia_3-113	D1133L	Ribonucleotide reductase small subunit	143741	140340	-	1133	+
ASFV-Georgia_3-114	D117L	Ribonucleotide reductase small subunit	144324	143971	-	117	+
ASFV-Georgia_3-115	D205R	Ribonucleotide reductase small subunit	144381	144998	+	205	+	Georgia/Mkuzi/Warmbaths/Warthog/Benin/OURT88_3/Ba71v 100% identity
ASFV-Georgia_3-116	D345L	Ribonucleotide reductase small subunit	146062	145025	-	345	+
ASFV-Georgia_3-117	S183L	Ribonucleotide reductase small subunit	146613	146062	-	183	+
ASFV-Georgia_3-118	S273R	Ribonucleotide reductase small subunit	146674	147495	+	273	+
ASFV-Georgia_3-119	P1192R	Ribonucleotide reductase small subunit	147530	151108	+	1192	+
ASFV-Georgia_3-120	H359L	Ribonucleotide reductase small subunit	152219	151140	-	359	+	All have high identity to each other
ASFV-Georgia_3-121	H171R	Ribonucleotide reductase small subunit	152254	152769	+	171	+	All have high identity to each other
ASFV-Georgia_3-122	H124R	Ribonucleotide reductase small subunit	152808	153182	+	124	+	Georgia/Mkuzi/Benin/OURT88_3/Ba71v 100%identity, Warmbaths/Warthog 100% identity, Pretorisuskop/Tengani 100% identity. Only Kenya/Malawi not 100% identity with another isolate.
ASFV-Georgia_3-123	H339R	Ribonucleotide reductase small subunit	153205	154224	+	339	+	All have high identity to each other
ASFV-Georgia_3-124	H108R	Ribonucleotide reductase small subunit	154236	154562	+	108	+	All have high identity to each other
ASFV-Georgia_3-125	H233R	Ribonucleotide reductase small subunit	154522	155223	+	233	+	Georgia/Benin/OURT88_3/Ba71v 100% identity, All have high identity to each other
ASFV-Georgia_3-126	H240R	Ribonucleotide reductase small subunit	155338	156063	+	241	+	All have high identity to each other
ASFV-Georgia_3-127	R298L	Ribonucleotide reductase small subunit	156952	156056	-	298	+
ASFV-Georgia_3-128	Q706L	Ribonucleotide reductase small subunit	159047	156927	-	706	+
ASFV-Georgia_3-129	QP509L	Ribonucleotide reductase small subunit	160534	159005	-	509	+
ASFV-Georgia_3-130	QP383R	Ribonucleotide reductase small subunit	160524	161675	+	383	+
ASFV-Georgia_3-131	E184L	Ribonucleotide reductase small subunit	162177	161623	-	184	+	Benin/Mkuzi/Warthog/OURT88_3/Ba71v 100% identity
ASFV-Georgia_3-132	E183L	Ribonucleotide reductase small subunit	162775	162221	-	184	+
ASFV-Georgia_3-133	E423R	Ribonucleotide reductase small subunit	162806	164077	+	423	+
ASFV-Georgia_3-134	E301R	Ribonucleotide reductase small subunit	164228	165133	+	301	+
ASFV-Georgia_3-135	E146L	Ribonucleotide reductase small subunit	165607	165167	-	146	+
ASFV-Georgia_3-136	E199L	Ribonucleotide reductase small subunit	166443	165844	-	199	+
ASFV-Georgia_3-137	E165R	Ribonucleotide reductase small subunit	166471	166968	+	165	+	Pretorisuskop/Warmbaths/Mkuzi/Warthog 100% identity, OURT88_3/Ba71v/Benin 100% identity. Georgia 99.39% identity to both groups.
ASFV-Georgia_3-138	E248R	Ribonucleotide reductase small subunit	166991	167737	+	248	+
ASFV-Georgia_3-139	E120R	Ribonucleotide reductase small subunit	167778	168146	+	122	+
ASFV-Georgia_3-140	EP296R	Ribonucleotide reductase small subunit	168176	169066	+	296	+
ASFV-Georgia_3-141	E111R	Ribonucleotide reductase small subunit	169069	169404	+	111	+	Georgia/Tengani/Mkuzi/Benin/OURT88_3 100% identity.
ASFV-Georgia_3-142	E66L	Ribonucleotide reductase small subunit	169637	169485	-	50		Highly divergent.
ASFV-Georgia_3-143	I267L	Ribonucleotide reductase small subunit	170443	169604	-	279	+	Georgia somewhat divergent from other isolates, identity ranges from 82.4% (Kenya) to 88.01% (Warthog/Warmbaths) all others > 90% identity.
ASFV-Georgia_3-144	I226R	Ribonucleotide reductase small subunit	170595	171275	+	226	+
ASFV-Georgia_3-145	I243L	Ribonucleotide reductase small subunit	172003	171272	-	243	+	Pretorisuskop/Tengani/Warmbaths/Mkuzi/OURT88_3/Ba71v 100% identity
ASFV-Georgia_3-146	I73R	Ribonucleotide reductase small subunit	172086	172304	+	72	+	Malawi/Kenya divergent.
ASFV-Georgia_3-147	I329L	Ribonucleotide reductase small subunit	173503	172514	-	329	+
ASFV-Georgia_3-148	I78L	Ribonucleotide reductase small subunit	173427	173555	+	42
ASFV-Georgia_3-149	I215L	Ribonucleotide reductase small subunit	174429	173791	-	212	+
ASFV-Georgia_3-150	I177L	Ribonucleotide reductase small subunit	174670	174470	-	66	+
ASFV-Georgia_3-151	I196L	Ribonucleotide reductase small subunit	175603	174995	-	202	+	Malawi/Kenya divergent.
ASFV-Georgia_3-152	DP238L	Ribonucleotide reductase small subunit	176412	175696	-	238	+
ASFV-Georgia_3-153	MGF_360-16R	Ribonucleotide reductase small subunit	176589	177518	+	309	+
ASFV-Georgia_3-154	DP63R	Ribonucleotide reductase small subunit	177500	177646	+	48
ASFV-Georgia_3-155	MGF_505-11L	Ribonucleotide reductase small subunit	179354	177726	-	542	+
ASFV-Georgia_3-156	MGF_100-1L	Ribonucleotide reductase small subunit	179897	179472	-	141	+
ASFV-Georgia_3-157	L7L	Ribonucleotide reductase small subunit	180977	180669	-	102
ASFV-Georgia_3-158	L8L	Ribonucleotide reductase small subunit	181502	181191	-	103
ASFV-Georgia_3-159	L9R	Ribonucleotide reductase small subunit	181697	181987	+	96
ASFV-Georgia_3-160	L10L	Ribonucleotide reductase small subunit	182575	182063	-	170
ASFV-Georgia_3-161	L11L	Ribonucleotide reductase small subunit	183095	182814	-	93
ASFV-Georgia_3-162	MGF_360-18R	Ribonucleotide reductase small subunit	183323	184036	+	237	+
ASFV-Georgia_3-163	DP71L	Ribonucleotide reductase small subunit	184231	184019	-	70	+	Malawi/Kenya Have long form.
ASFV-Georgia_3-164	DP96R	Ribonucleotide reductase small subunit	184330	184620	+	96	+	Kenya/Tengani highly divergent including to each other.
ASFV-Georgia_3-165	MGF_360-19R	Ribonucleotide reductase small subunit	186969	188039	+	356
ASFV-Georgia_3-166	DP60R	Ribonucleotide reductase small subunit	188996	189160	+	54		Only present in Georgia/Ba71v 90.74% identity.
Glimmer-d+A25erived ORF+A191s
ASFV-Georgia_3-167	ASFV_G_ACD_00070	ASFV-Georgia_Final_2-007	5604	5732	+	42
ASFV-Georgia_3-168	ASFV_G_ACD_00090	ASFV-Georgia_Final_2-009	6683	6796	+	37
ASFV-Georgia_3-169	ASFV_G_ACD_00120	ASFV-Georgia_final-012	7795	7950	+	51
ASFV-Georgia_3-170	ASFV_G_ACD_00160	ASFV-Georgia_Final_2-016	10244	10101	-	47
ASFV-Georgia_3-171	ASFV_G_ACD_00190	ASFV-Georgia_Final_2-019	11631	11488	-	47
ASFV-Georgia_3-172	ASFV_G_ACD_00210	ASFV-Georgia_final-021	12492	12683	+	63
ASFV-Georgia_3-173	ASFV_G_ACD_00240	ASFV-Georgia_Final_2-024	13602	13685	+	27
ASFV-Georgia_3-174	ASFV_G_ACD_00270	ASFV-Georgia_final-027	15199	15086	-	37
ASFV-Georgia_3-175	ASFV_G_ACD_00290	ASFV-Georgia_final-029	16625	16753	+	42
ASFV-Georgia_3-176	ASFV_G_ACD_00300	ASFV-Georgia_Final_2-030	17078	16962	-	38
ASFV-Georgia_3-177	ASFV_G_ACD_00320	ASFV-Georgia_final-031	18577	18702	+	41
ASFV-Georgia_3-178	ASFV_G_ACD_00330	ASFV-Georgia_final-032	18888	19001	+	37
ASFV-Georgia_3-179	ASFV_G_ACD_00350	ASFV-Georgia_Final_2-034	18994	19128	+	44
ASFV-Georgia_3-180	ASFV_G_ACD_00360	ASFV-Georgia_Final_2-035	19315	19199	-	38
ASFV-Georgia_3-181	ASFV_G_ACD_00520	ASFV-Georgia_Final_2-049	35828	35706	-	40
ASFV-Georgia_3-182	ASFV_G_ACD_00600	ASFV-Georgia_final-055	47174	47022	-	50
ASFV-Georgia_3-183	ASFV_G_ACD_01020	ASFV-Georgia_final-099	92071	91913	-	52
ASFV-Georgia_3-184	ASFV_G_ACD_01760	ASFV-Georgia_Final_2-170	175002	174919	-	27
ASFV-Georgia_3-185	ASFV_G_ACD_01870	ASFV-Georgia_final-182	181597	181734	+	45
ASFV-Georgia_3-186	ASFV_G_ACD_01940	ASFV-Georgia_final-190	185079	184948	-	43
ASFV-Georgia_3-187	ASFV_G_ACD_01960	ASFV-Georgia_Final_2-187	186523	186392	-	43
ASFV-Georgia_3-188	ASFV_G_ACD_01980	ASFV-Georgia_Final_2-189	188222	188028	-	64
ASFV-Georgia_3-189	ASFV_G_ACD_01990	ASFV-Georgia_final-194	188875	188729	-	48
